# Supplementary material for: Enzymolytic Lignin-Derived N-S Codoped Porous Carbon Nanocomposites as Electrocatalysts for Oxygen Reduction Reactions
Source: Materials (Basel). 2023 Dec 12;16(24):7614. doi: 10.3390/ma16247614 (PMC10745107; doi:10.3390/ma16247614)
Supplement: Supplementary file 1 [file materials-16-07614-s001.zip]

Archive with 1 entries (1 files):
- materials-2746565-supplementary.pdf
